# Supplementary material for: Antimicrobial Stewardship in Healthcare: Exploring the Role of Nurses in Promoting Change, Identifying Barrier Elements and Facilitators—A Meta-Synthesis
Source: Healthcare (Basel). 2024 Oct 24;12(21):2122. doi: 10.3390/healthcare12212122 (PMC11544781; doi:10.3390/healthcare12212122)
Supplement: Supplementary file 1 [file healthcare-12-02122-s001.zip]

Archive with 1 entries (1 files):
- healthcare-3236139-supplementary.pdf
